# Supplementary material for: A metabarcode based (species) inventory of the northern Adriatic phytoplankton
Source: Biodivers Data J. 2023 Sep 25;11:e106947. doi: 10.3897/BDJ.11.e106947 (PMC10840511; doi:10.3897/BDJ.11.e106947)
Supplement: Supplementary material 1 — List of taxa retrived in this study, during 2 years monthly sampling [file bdj-11-e106947-s001.xls]

## Sheet: Taxa
Taxon_Local_ID	Kingdom	Subkingdom	Phylum	Subphylum	Superclass	Class	Subclass	Superorder	Order	Suborder	Infraorder	Superfamily	Family	Subfamily	Tribe	Subtribe	Genus	Subgenus	Species	Subspecies	Variety	Form	Authorship	Nomenclature	Feeds on	Symbiotic with	Parasite of	Host of	Native Status	Conservation Status	Distribution	Horizon	Notes
31	Plantae	Chlorophyta				Chlorophyceae																											The sequences listed under this taxon were classified into Chlorophyceae, however no reference sequence with high enough similarity was available for determining the genus of the respective sequences.
12	Plantae	Chlorophyta				Mamiellophyceae			Mamiellales				Bathycoccaceae				Bathycoccus		prasinos				W.Eikrem & J.Throndsen, 1990
106	Plantae	Chlorophyta				Prasinophyceae			Chlorodendrales				Chlorodendraceae				Tetraselmis		marina				(Cienkowski) R.E.Norris, Hori & Chihara, 1980
105	Plantae	Chlorophyta				Prasinophyceae			Chlorodendrales				Chlorodendraceae				Tetraselmis		sp.
97	Plantae	Chlorophyta				Prasinophyceae			Pseudoscourfieldiales				Pycnococcaceae				Pycnococcus		provasolii				R.R.L.Guillard, 1991
36	Chromista	Cryptophyta				Cryptophyceae																											The sequences listed under this taxon were classified into Cryptophyceae, however no reference sequence with high enough similarity was available for determining the genus of the respective sequences.
35	Chromista	Cryptophyta				Cryptophyceae			Cryptomonadales				Cryptomonadaceae				Cryptomonas		sp.
103	Chromista	Cryptophyta				Cryptophyceae			Pyrenomonadales				Geminigeraceae				Teleaulax		amphioxeia				(W.Conrad) D.R.A.Hill, 1992
104	Chromista	Cryptophyta				Cryptophyceae			Pyrenomonadales				Geminigeraceae				Teleaulax		gracilis				Laza-Martinez, 2012
74	Chromista	Haptophyta				Pavlovophyceae			Pavlovales				Pavlovaceae				Pavlova		pinguis				J.C.Green, 1967
75	Chromista	Haptophyta				Pavlovophyceae																											The sequences listed under this taxon were classified into Pavlovophyceae, however no reference sequence with high enough similarity was available for determining the genus of the respective sequences.
45	Chromista	Haptophyta				Prymnesiophyceae			Isochrysidales				Noelaerhabdaceae				Gephyrocapsa		oceanica				(Stosch) Loeblich III, 1980
78	Chromista	Haptophyta				Prymnesiophyceae			Phaeocystales				Phaeocystaceae				Phaeocystis		globosa				Scherffel, 1899
77	Chromista	Haptophyta				Prymnesiophyceae			Phaeocystales				Phaeocystaceae				Phaeocystis		sp.
92	Chromista	Haptophyta				Prymnesiophyceae			Prymnesiales				Prymnesiaceae				Prymnesium		sp.
91	Chromista	Haptophyta				Prymnesiophyceae			Prymnesiales																								The sequences listed under this taxon were classified into Prymnesiales, however no reference sequence with high enough similarity was available for determining the genus of the respective sequences.
40	Chromista	Myzozoa				Dinophyceae																											The sequences listed under this taxon were classified into Dinophyceae, however no reference sequence with high enough similarity was available for determining the genus of the respective sequences.
6	Chromista	Myzozoa				Dinophyceae			Amphidiniales				Amphidiniaceae				Amphidinium		massartii				Biecheler, 1952
5	Chromista	Myzozoa				Dinophyceae			Amphidiniales				Amphidiniaceae				Amphidinium		sp.
14	Chromista	Myzozoa				Dinophyceae			Blastodiniales				Blastodinidae				Blastodinium		mangini				Chatton, 1908
15	Chromista	Myzozoa				Dinophyceae			Blastodiniales				Blastodinidae				Blastodinium		spinulosum				Chatton, 1912
72	Chromista	Myzozoa				Dinophyceae			Blastodiniales				Oodiniaceae				Oodinium		sp.
33	Chromista	Myzozoa				Dinophyceae			Coccidiniales				Chytriodiniaceae				Chytriodinium		sp.
41	Chromista	Myzozoa				Dinophyceae			Dinophysiales				Dinophysaceae				Dinophysis		acuminata				Claperède & Lachmann, 1859
108	Chromista	Myzozoa				Dinophyceae			Gonyaulacales				Ceratiaceae				Tripos		candelabrus				(Ehrenberg) F.Gómez, 2013
109	Chromista	Myzozoa				Dinophyceae			Gonyaulacales				Ceratiaceae				Tripos		digitatus				(F.Schütt) F.Gómez, 2013
110	Chromista	Myzozoa				Dinophyceae			Gonyaulacales				Ceratiaceae				Tripos		extensus				(Gourret) F.Gómez, 2013
111	Chromista	Myzozoa				Dinophyceae			Gonyaulacales				Ceratiaceae				Tripos		hexacanthus				(Gourret) F.Gómez, 2013
112	Chromista	Myzozoa				Dinophyceae			Gonyaulacales				Ceratiaceae				Tripos		massiliensis				(Gourret) F.Gómez, 2013
107	Chromista	Myzozoa				Dinophyceae			Gonyaulacales				Ceratiaceae				Tripos		sp.
7	Chromista	Myzozoa				Dinophyceae			Gonyaulacales				Gonyaulacaceae				Amylax		triacantha				(Jørgensen) Sournia, 1984
49	Chromista	Myzozoa				Dinophyceae			Gonyaulacales				Gonyaulacaceae				Gonyaulax		ellegaardiae				Diesing, 1866
48	Chromista	Myzozoa				Dinophyceae			Gonyaulacales				Gonyaulacaceae				Gonyaulax		sp.
57	Chromista	Myzozoa				Dinophyceae			Gonyaulacales				Gonyaulacaceae				Impagidinium		pallidum				J.P.Bujak, 1984
65	Chromista	Myzozoa				Dinophyceae			Gonyaulacales				Gonyaulacaceae				Lingulodinium		polyedra				(F.Stein) J.D.Dodge, 1989
84	Chromista	Myzozoa				Dinophyceae			Gonyaulacales				Gonyaulacaceae				Protoceratium		reticulatum				(Claparède & Lachmann) Bütschli, 1885
37	Chromista	Myzozoa				Dinophyceae			Gonyaulacales				Incertae sedis				Cucumeridinium		coeruleum				(Dogiel) F.Gomez, P.López-García, H.Takayama & D.Moreira, 2015
1	Chromista	Myzozoa				Dinophyceae			Gonyaulacales				Ostreopsidaceae				Alexandrium		affine				(H.Inoue & Y.Fukuyo) Balech, 1995
2	Chromista	Myzozoa				Dinophyceae			Gonyaulacales				Ostreopsidaceae				Alexandrium		margalefii				Balech, 1994
3	Chromista	Myzozoa				Dinophyceae			Gonyaulacales				Ostreopsidaceae				Alexandrium		tamarense				(Lebour) Balech, 1995
43	Chromista	Myzozoa				Dinophyceae			Gonyaulacales				Pyrophacaceae				Fragilidium		mexicanum				D.W.Coats, T.R.Bachvaroff & C.F.Delwiche
44	Chromista	Myzozoa				Dinophyceae			Gonyaulacales				Pyrophacaceae				Fragilidium		subglobosum				Balech, 1988
47	Chromista	Myzozoa				Dinophyceae			Gonyaulacales																								The sequences listed under this taxon were classified into Gonyaulacales, however no reference sequence with high enough similarity was available for determining the genus of the respective sequences.
54	Chromista	Myzozoa				Dinophyceae			Gymnodiniales				Gymnodiniaceae				Gymnoxanthella		radiolariae				T.Yuasa & T.Horiguchi, 2016
55	Chromista	Myzozoa				Dinophyceae			Gymnodiniales				Gymnodiniaceae				Gyrodinium		sp.
61	Chromista	Myzozoa				Dinophyceae			Gymnodiniales				Gymnodiniaceae				Lepidodinium		chlorophorum				(M.Elbrächter & E.Schnepf) Gert Hansen, Botes & Salas, 2007
76	Chromista	Myzozoa				Dinophyceae			Gymnodiniales				Gymnodiniaceae				Pelagodinium		bei				(H.J.Spero) Siano, Montresor, Probert & Vargas, 2010
58	Chromista	Myzozoa				Dinophyceae			Gymnodiniales				Kareniaceae				Karlodinium		veneficum				(D.Ballantine) J.Larsen, 2000
11	Chromista	Myzozoa				Dinophyceae			Gymnodiniales				Ptychodiscaceae				Balechina		pachydermata				(Kofoid & Swezy) A.R.Loeblich Jr. & A.R.Loeblich III, 1968
53	Chromista	Myzozoa				Dinophyceae			Gymnodiniales																								The sequences listed under this taxon were classified into Gymnodiniales, however no reference sequence with high enough similarity was available for determining the genus of the respective sequences.
59	Chromista	Myzozoa				Dinophyceae			Noctilucales				Kofoidiniaceae				Kofoidinium		cf. pavillardii				J.Cachon & M.Cachon, 1967
70	Chromista	Myzozoa				Dinophyceae			Noctilucales				Noctilucaceae				Noctiluca		scintillans				(Macartney) Kofoid & Swezy, 1921
71	Chromista	Myzozoa				Dinophyceae			Noctilucales																								The sequences listed under this taxon were classified into Noctilucales, however no reference sequence with high enough similarity was available for determining the genus of the respective sequences.
16	Chromista	Myzozoa				Dinophyceae			Peridiniales				Incertae sedis				Brandtodinium		nutricula				(K.Brandt) Probert & Siano, 2014
17	Chromista	Myzozoa				Dinophyceae			Peridiniales				Peridiniaceae				Bysmatrum		arenicola				T.Horiguchi & R.N.Pienaar, 2000
99	Chromista	Myzozoa				Dinophyceae			Peridiniales				Peridiniaceae				Scrippsiella		trochoidea				(F.Stein) A.R.Loeblich III, 1976
50	Chromista	Myzozoa				Dinophyceae			Peridiniales				Protoperidiniaceae				Gotoius		excentricus				Mertens, Aydin, Takano, Yamaguchi & Matsuoka, 2015
86	Chromista	Myzozoa				Dinophyceae			Peridiniales				Protoperidiniaceae				Protoperidinium		bipes				(Paulsen) Balech, 1974
87	Chromista	Myzozoa				Dinophyceae			Peridiniales				Protoperidiniaceae				Protoperidinium		depressum				(Bailey) Balech, 1974
88	Chromista	Myzozoa				Dinophyceae			Peridiniales				Protoperidiniaceae				Protoperidinium		divergens				(Ehrenberg) Balech, 1974
89	Chromista	Myzozoa				Dinophyceae			Peridiniales				Protoperidiniaceae				Protoperidinium		elegans				(Cleve) Balech, 1974
90	Chromista	Myzozoa				Dinophyceae			Peridiniales				Protoperidiniaceae				Protoperidinium		punctulatum				(Paulsen) Balech, 1974
85	Chromista	Myzozoa				Dinophyceae			Peridiniales				Protoperidiniaceae				Protoperidinium		sp.
83	Chromista	Myzozoa				Dinophyceae			Prorocentrales				Prorocentraceae				Prorocentrum		cordatum				(Pavillard) J.Schiller, 1933
13	Chromista	Myzozoa				Dinophyceae			Suessiales				Biecheleriaceae				Biecheleria		cincta				(Siano, Montresor & Zingone) Siano, 2012
102	Chromista	Myzozoa				Dinophyceae			Suessiales				Symbiodiniaceae				Symbiodinium		sp.
4	Chromista	Myzozoa				Dinophyceae			Syndiniales				Amoebophryaceae				Amoebophrya		sp.
42	Chromista	Myzozoa				Dinophyceae			Syndiniales				Duboscquellaceae				Euduboscquella		crenulata				Swift ex Elbrächter & Drebes, 1978
46	Chromista	Myzozoa				Dinophyceae			Thoracosphaerales				Thoracosphaeraceae				Goniodoma		polyedricum				Kamptner, 1943
8	Chromista	Ochrophyta				Bacillariophyceae																											The sequences listed under this taxon were classified into Bacillariophyceae, however no reference sequence with high enough similarity was available for determining the genus of the respective sequences.
93	Chromista	Ochrophyta				Bacillariophyceae			Bacillariales				Bacillariaceae				Psammodictyon		constrictum				(Gregory) D.G.Mann, 1990
95	Chromista	Ochrophyta				Bacillariophyceae			Bacillariales				Bacillariaceae				Pseudo-nitzschia		pseudodelicatissima				(Hasle) Hasle, 1993
94	Chromista	Ochrophyta				Bacillariophyceae			Bacillariales				Bacillariaceae				Pseudo-nitzschia		sp.
9	Chromista	Ochrophyta				Bacillariophyceae			Chaetocerotales				Chaetocerotaceae				Bacteriastrum		hyalinum				Lauder, 1864
10	Chromista	Ochrophyta				Bacillariophyceae			Chaetocerotales				Chaetocerotaceae				Bacteriastrum		jadranum				Godrijan, Maric & Pfannkuchen, 2012
20	Chromista	Ochrophyta				Bacillariophyceae			Chaetocerotales				Chaetocerotaceae				Chaetoceros		anastomosans				Grunow, 1882
21	Chromista	Ochrophyta				Bacillariophyceae			Chaetocerotales				Chaetocerotaceae				Chaetoceros		brevis				F.Schütt, 1895
22	Chromista	Ochrophyta				Bacillariophyceae			Chaetocerotales				Chaetocerotaceae				Chaetoceros		costatus				Pavillard, 1911
23	Chromista	Ochrophyta				Bacillariophyceae			Chaetocerotales				Chaetocerotaceae				Chaetoceros		curvisetus				Cleve, 1889
24	Chromista	Ochrophyta				Bacillariophyceae			Chaetocerotales				Chaetocerotaceae				Chaetoceros		danicus				Cleve, 1889
25	Chromista	Ochrophyta				Bacillariophyceae			Chaetocerotales				Chaetocerotaceae				Chaetoceros		decipiens				Cleve, 1873
26	Chromista	Ochrophyta				Bacillariophyceae			Chaetocerotales				Chaetocerotaceae				Chaetoceros		diversus				Cleve, 1873
27	Chromista	Ochrophyta				Bacillariophyceae			Chaetocerotales				Chaetocerotaceae				Chaetoceros		eibenii				Grunow, 1882
28	Chromista	Ochrophyta				Bacillariophyceae			Chaetocerotales				Chaetocerotaceae				Chaetoceros		lauderi				Ralfs, 1864
29	Chromista	Ochrophyta				Bacillariophyceae			Chaetocerotales				Chaetocerotaceae				Chaetoceros		socialis				H.S.Lauder, 1864
19	Chromista	Ochrophyta				Bacillariophyceae			Chaetocerotales				Chaetocerotaceae				Chaetoceros		sp.
30	Chromista	Ochrophyta				Bacillariophyceae			Chaetocerotales				Chaetocerotaceae				Chaetoceros		tenuissimus				Meunier, 1913
34	Chromista	Ochrophyta				Bacillariophyceae			Coscinodiscales				Coscinodiscaceae				Coscinodiscus		wailesii				Gran & Angst, 1931
73	Chromista	Ochrophyta				Bacillariophyceae			Cymatosirales				Cymatosiraceae				Papiliocellulus		elegans				Hasle, Stosch & Syvertsen, 1983
68	Chromista	Ochrophyta				Bacillariophyceae			Hemiaulales				Bellerocheaceae				Bellerochea		polymorpha				(Hargraves & Guillard) Hasle, Stosch & Syvertsen, 1983
18	Chromista	Ochrophyta				Bacillariophyceae			Hemiaulales				Hemiaulaceae				Cerataulina		bergonii				(Cleve) Hendey, 1937
56	Chromista	Ochrophyta				Bacillariophyceae			Hemiaulales				Hemiaulaceae				Hemiaulus		chinensis				Greville, 1865
62	Chromista	Ochrophyta				Bacillariophyceae			Leptocylindrales				Leptocylindraceae				Leptocylindrus		aporus				(F.W.French & Hargraves) D.Nanjappa & A.Zingone, 2013
63	Chromista	Ochrophyta				Bacillariophyceae			Leptocylindrales				Leptocylindraceae				Leptocylindrus		convexus				D.Nanjappa & A.Zingone, 2013
64	Chromista	Ochrophyta				Bacillariophyceae			Leptocylindrales				Leptocylindraceae				Leptocylindrus		danicus				Cleve, 1889
69	Chromista	Ochrophyta				Bacillariophyceae			Naviculales				Naviculaceae				Meuniera		membranacea				(Cleve) P.C.Silva, 1996
67	Chromista	Ochrophyta				Bacillariophyceae			Naviculales				Naviculaceae				Navicula		sp.
79	Chromista	Ochrophyta				Bacillariophyceae			Naviculales				Pinnulariaceae				Pinnularia		appendiculata				(C.Agardh) Schaarschmidt, 1881
81	Chromista	Ochrophyta				Bacillariophyceae			Naviculales				Pleurosigmataceae				Pleurosigma		intermedium				W.Smith, 1853
80	Chromista	Ochrophyta				Bacillariophyceae			Naviculales				Pleurosigmataceae				Pleurosigma		sp.
100	Chromista	Ochrophyta				Bacillariophyceae			Naviculales				Sellaphoraceae																				The sequences listed under this taxon were classified into Sellaphoraceae, however no reference sequence with high enough similarity was available for determining the genus of the respective sequences.
52	Chromista	Ochrophyta				Bacillariophyceae			Rhizosoleniales				Rhizosoleniaceae				Guinardia		flaccida				H. Peragallo, 1892
51	Chromista	Ochrophyta				Bacillariophyceae			Rhizosoleniales				Rhizosoleniaceae				Guinardia		sp.
82	Chromista	Ochrophyta				Bacillariophyceae			Rhizosoleniales				Rhizosoleniaceae				Proboscia		sp.
96	Chromista	Ochrophyta				Bacillariophyceae			Rhizosoleniales				Rhizosoleniaceae				Pseudosolenia		calcar-avis				(Schultze) B.G.Sundström, 1986
98	Chromista	Ochrophyta				Bacillariophyceae			Rhizosoleniales				Rhizosoleniaceae				Rhizosolenia		formosa				H.Peragallo, 1888
60	Chromista	Ochrophyta				Bacillariophyceae			Thalassiosirales				Lauderiaceae				Lauderia		annulata				Cleve, 1873
101	Chromista	Ochrophyta				Bacillariophyceae			Thalassiosirales				Skeletonemaceae				Skeletonema		pseudocostatum				L.K.Medlin, 1991
38	Chromista	Ochrophyta				Bacillariophyceae			Thalassiosirales				Stephanodiscaceae				Cyclotella		choctawhatcheeana				Prasad, 1990
66	Chromista	Ochrophyta				Bacillariophyceae			Thalassiosirales				Thalassiosiraceae				Mediolabrus		comicus				(H.Takano) Yang Li 2020
32	Chromista	Ochrophyta				Chrysophyceae																											The sequences listed under this taxon were classified into Chrysophyceae, however no reference sequence with high enough similarity was available for determining the genus of the respective sequences.

## Sheet: Materials
Taxon_Local_ID	typeStatus	occurrenceID	catalogNumber	occurrenceDetails	occurrenceRemarks	recordNumber	recordedBy	recordedByID	individualCount	sex	lifeStage	reproductiveCondition	behavior	establishmentMeans	occurrenceStatus	preparations	disposition	otherCatalogNumbers	previousIdentifications	associatedMedia	associatedReferences	associatedOccurrences	associatedSequences	taxonID	scientificNameID	acceptedNameUsageID	parentNameUsageID	originalNameUsageID	nameAccordingToID	namePublishedInID	taxonConceptID	scientificName	acceptedNameUsage	parentNameUsage	originalNameUsage	nameAccordingTo	namePublishedIn	higherClassification	kingdom	phylum	class	order	family	genus	subgenus	specificEpithet	infraspecificEpithet	taxonRank	verbatimTaxonRank
93	Other material								3
93	Other material								3
94	Other material								68
94	Other material								47
95	Other material								678
95	Other material								500
9	Other material								11
9	Other material								1
10	Other material								2
19	Other material								20
19	Other material								191
20	Other material								4
20	Other material								10
21	Other material								7
21	Other material								2
22	Other material								16
23	Other material								10
23	Other material								5
24	Other material								8
24	Other material								5
25	Other material								17
26	Other material								2
27	Other material								2
27	Other material								1
28	Other material								25
28	Other material								19
29	Other material								76
29	Other material								9
30	Other material								17
34	Other material								4
34	Other material								5
73	Other material								360
73	Other material								72
68	Other material								9
18	Other material								57
18	Other material								91
56	Other material								9
56	Other material								6
62	Other material								3
63	Other material								1
63	Other material								4
64	Other material								17
67	Other material								7
69	Other material								1
79	Other material								1
80	Other material								21
81	Other material								1
81	Other material								2
100	Other material								1
100	Other material								3
51	Other material								4
51	Other material								21
52	Other material								16
52	Other material								5
82	Other material								13
82	Other material								5
96	Other material								4
98	Other material								1
60	Other material								3
101	Other material								1
38	Other material								1
66	Other material								10
66	Other material								3
8	Other material								27
8	Other material								4
31	Other material								16
31	Other material								15
32	Other material								5
35	Other material								13
35	Other material								8
103	Other material								1
104	Other material								1
36	Other material								10
5	Other material								2
6	Other material								1
14	Other material								3
14	Other material								25
15	Other material								11
15	Other material								12
72	Other material								10
33	Other material								3
33	Other material								3
41	Other material								21
41	Other material								2
107	Other material								328
107	Other material								151
108	Other material								1
109	Other material								12
110	Other material								4
110	Other material								5
111	Other material								91
111	Other material								40
112	Other material								19
112	Other material								4
7	Other material								2
48	Other material								32
48	Other material								11
49	Other material								1
49	Other material								0
57	Other material								1
65	Other material								2
65	Other material								3
84	Other material								1
84	Other material								10
37	Other material								1
1	Other material								6
1	Other material								5
2	Other material								5
2	Other material								27
3	Other material								1
43	Other material								23
43	Other material								212
44	Other material								2
44	Other material								0
47	Other material								42
47	Other material								20
54	Other material								1
55	Other material								13
55	Other material								2
61	Other material								3
61	Other material								6
76	Other material								5
58	Other material								1216
58	Other material								402
11	Other material								3
53	Other material								7
53	Other material								2
59	Other material								547
59	Other material								140
70	Other material								256
70	Other material								7637
71	Other material								20
71	Other material								191
16	Other material								2
17	Other material								140
17	Other material								28
99	Other material								5
50	Other material								2
85	Other material								36
85	Other material								65
86	Other material								1
87	Other material								22
87	Other material								16
88	Other material								1
89	Other material								7
89	Other material								1
90	Other material								1
83	Other material								8
13	Other material								1
13	Other material								1
102	Other material								48
102	Other material								76
4	Other material								3
4	Other material								32
42	Other material								11
46	Other material								24
46	Other material								7
40	Other material								131
40	Other material								82
12	Other material								3
12	Other material								2
74	Other material								7
75	Other material								1
105	Other material								4
105	Other material								5
106	Other material								242
106	Other material								1
97	Other material								5
97	Other material								7
45	Other material								1
77	Other material								2
77	Other material								0
78	Other material								1
92	Other material								9
91	Other material								1
[truncated: 107 more columns]

## Sheet: ExternalLinks
Taxon_Local_ID	Link type	Link
